# Supplementary material for: Generation of three induced pluripotent stem cell lines from hypertrophic cardiomyopathy patients carrying TNNI3 mutations
Source: Stem Cell Res. Author manuscript; Available in PMC 2023 May 12. (PMC9095754; doi:10.1016/j.scr.2021.102597)
Supplement: 1 [file NIHMS1765885-supplement-1.zip]

Archive with 1 entries (1 files):
- research-data-SCR-D-21-00496-1636225707484.json
