# Supplementary material for: Generation of three induced pluripotent stem cell lines from hypertrophic cardiomyopathy patients carrying TNNI3 mutations
Source: Stem Cell Res. Author manuscript; Available in PMC 2023 May 12. (PMC9095754; doi:10.1016/j.scr.2021.102597)
Supplement: 1 [file NIHMS1765885-supplement-1.zip › research-data-SCR-D-21-00496-1636225707484.json]

{"@context":"https://data.elsevier.com/research/editorialmanager/researchdatadatapump.json","@type":"edm:Article","edm:title":"Generation of three induced pluripotent stem cell lines from hypertrophic cardiomyopathy patients carrying TNNI3 mutations","pub:editorialManagerManuscriptId":"SCR-D-21-00496","pub:partOfJournalGroup":[{"@type":"edm:Journal","edm:identifier":{"@type":"idtype:JID","@value":"SCR"}}],"pub:researchDataAvailability":{"pub:availabilityStatus":"rda:availableOnRequest","edm:label":"Data will be made available on request."}}
